# Supplementary material for: Far-Infrared Ameliorates Pb-Induced Renal Toxicity via Voltage-Gated Calcium Channel-Mediated Calcium Influx
Source: Int J Mol Sci. 2023 Oct 31;24(21):15828. doi: 10.3390/ijms242115828 (PMC10649088; doi:10.3390/ijms242115828)
Supplement: Supplementary file 1 [file ijms-24-15828-s001.zip]

Archive with 2 entries (2 files):
- Figure S1. Video, Time-Dependent Fluorescence Intensity of Indo-1 Changes upon PbAc Solution Addition.mov
- Supplementary Data.pdf
